# Supplementary material for: Mycogenic Silver Nanoparticles: Promising Antimicrobials with Fungistatic Properties
Source: Int J Mol Sci. 2025 Jul 10;26(14):6639. doi: 10.3390/ijms26146639 (PMC12294507; doi:10.3390/ijms26146639)
Supplement: Supplementary file 1 [file ijms-26-06639-s001.zip]

Archive with 1 entries (1 files):
- ijms-3707919-supplementary.pdf
